# Supplementary material for: Quest for 2,3-Secopyramidane: Computations Hint at Elusive Structure during Skattebo̷l Rearrangement of Vinylcyclopropylidene
Source: J Org Chem. 2026 Apr 15;91(16):5699–704. doi: 10.1021/acs.joc.5c03248 (PMC13122649; doi:10.1021/acs.joc.5c03248)
Supplement: Supplementary file 2 [file jo5c03248_si_002.xlsx]

## Sheet: Energy Data
Spartan'24 (v.1.2.0)		T =	25	°C										627.509	(kcal/mol)/hartree		4.184	kJ/kcal
B2-PLYP/def2-QZVP//wB97X-D/def2-TZVP + 0.955(EZPE)		T =	298.15	K										EZPVE Scaling Factor (Z)	0.955
		p =	1	atm										DvibH Scaling Factor (H)	1
		R =	0.00198721	(kcal/mol)/K
		c =	29979245800	cm/s
		11.7512	DES–T (comp)
		9.215	DES–T (expt'l)
		2.53624	DES–T = DES–T(comp) – 2.536 kcal/mol
						OPT	SPE					OPT	OPT	SPE	SPE	OPT	OPT	SPE//OPT	ZPV-corrected energy	vibrational enthalpy	25 °C	translations	rotations	expansion
Molecule	Cmpd. No.	Pt. Group	w(CcCbCeCa) (deg)	wsuppl. (deg)	m (debye)	DrelE (kcal/mol)	DrelE (kcal/mol)	Drel[E +Z(EZPV)] (kcal/mol)	DrelH (kcal/mol)	DS298 (cal/mol)/K	DrelG (kcal/mol)	E (hartree)	E (kcal/mol)	E (hartree)	E (kcal/mol)	EZPV (kJ/mol)	EZPV (kcal/mol)	E + Z(EZPV) (hartree)	E + Z(EZPV) (kcal/mol)	DvibH298 (kJ/mol)	H(DvibH298) (kcal/mol)	Transl. (kcal/mol)	Rot. (kcal/mol)	Ideal Gas (kcal/mol)	DH298 (kcal/mol)	DS298 (J/mol)/K	DS298 (cal/mol)/K	DS298 (kcal/mol)/K	DG298 (kcal/mol)		EHOMO (eV)	ELUMO (eV)	DEHO–LU (eV)
Methylene_TRIPLET (GS)		C2v			0.66	0	0	0	0	44.4764	0	-39.1508	-24567.5	-39.1316	-24555.5	45.267	10.8191	-39.1152	-24545.1	0.0733	0.0175191	0.888728	0.888728	0.592486	-24542.7	186.089	44.4764	0.0444764	-24556		-8.97	3.9	-12.87
Methylene		C2v			1.95	12.3393	11.7512	11.4497	11.4368	45.1749	11.2286	-39.1312	-24555.2	-39.1129	-24543.7	43.9458	10.5033	-39.0969	-24533.7	0.0195	0.00466061	0.888728	0.888728	0.592486	-24531.3	189.012	45.1749	0.0451749	-24544.8		-9.28	-1.42	-7.86
							9.215	8.91344	8.90058	-1.83773	8.69231
Cyclopropylidene_TRIPLET		C2v			1.6	13.2869	13.1871	14.2613	14.0598	57.8991	14.3435	-116.529	-73123.2	-116.473	-73088.1	145.316	34.7315	-116.42	-73055	1.1451	0.273685	0.888728	0.888728	0.592486	-73052.3	242.25	57.8991	0.0578991	-73069.6		-7.74	3.5	-11.24
Cyclopropylidene (GS)		C2v			2.3	0	0	0	0	58.8507	0	-116.55	-73136.5	-116.494	-73101.3	140.61	33.6066	-116.443	-73069.2	1.9883	0.475215	0.888728	0.888728	0.592486	-73066.4	246.232	58.8507	0.0588507	-73083.9		-8.71	-0.63	-8.08
							-15.7234	-16.7976	-16.5961	-1.58462	-16.8798
exo-2-Ethenylcycloprop-1-ylidene	exo-8	C1	69.98	110.02	2.19	28.1971	27.5063	26.5844	27.0012	72.0696	25.7145	-193.946	-121703	-193.857	-121647	229.719	54.9041	-193.774	-121595	6.4996	1.55344	0.888728	0.888728	0.592486	-121591	301.539	72.0696	0.0720696	-121612		-8.39	-0.85	-7.54
s-cis-Penta-1,2,4-triene	s-cis-10	Cs	0	180	0.39	-39.2827	-43.7895	-43.4184	-43.0312	72.2764	-44.3795	-194.053	-121770	-193.971	-121719	235.383	56.258	-193.885	-121665	6.3759	1.52388	0.888728	0.888728	0.592486	-121661	302.404	72.2764	0.0722764	-121683		-8.43	0.87	-9.3
TS_s-cis-Penta-1,2,4-triene (n/c = 173i/cm)	TS(8/10)	C1	-82.85	262.85	2.94	30.5158	27.6945	26.7756	27.2276	72.3752	25.8498	-193.942	-121701	-193.857	-121647	229.732	54.9072	-193.774	-121595	6.6472	1.58872	0.888728	0.888728	0.592486	-121591	302.818	72.3752	0.0723752	-121612		-8.06	0	-8.06
endo-2-Ethenylcycloprop-1-ylidene	endo-8	C1	-64.04	244.04	2.22	26.9453	25.9839	25.3762	25.703	71.367	24.6258	-193.948	-121704	-193.86	-121649	231.095	55.2331	-193.776	-121596	6.1231	1.46346	0.888728	0.888728	0.592486	-121592	298.599	71.367	0.071367	-121614		-8.63	-0.56	-8.07
TS_endo-2-Ethenylcycloprop-1-ylidene_Skattebøl (n/c = 151i/cm)	TS(8/9)	C1	-70.58	250.58	2.1	27.6035	25.512	25.4223	25.644	70.2532	24.8989	-193.947	-121703	-193.861	-121649	233.365	55.7755	-193.776	-121596	5.6835	1.35839	0.888728	0.888728	0.592486	-121592	293.939	70.2532	0.0702532	-121613		-8.73	0.11	-8.84
Cyclopent-3-en-1-ylidene (Cs) (Nonclassical)	9	Cs	95.81	84.19	2.6	4.35178	4.41202	6.16361	5.98367	67.2522	6.13331	-193.984	-121727	-193.894	-121670	241.432	57.7035	-193.806	-121615	4.0029	0.956716	0.888728	0.888728	0.592486	-121612	281.383	67.2522	0.0672522	-121632		-7.78	1.5	-9.28
TS_Cyclopent-3-en-1-ylidene (Cs) (n/c = 414i/cm)	TS(9/6)	Cs	129.15	50.85	2.54	9.88014	9.46347	10.3176	10.2102	68.2282	10.0689	-193.975	-121721	-193.886	-121665	237.5	56.7637	-193.8	-121611	4.3068	1.02935	0.888728	0.888728	0.592486	-121608	285.467	68.2282	0.0682282	-121628		-7.81	-0.09	-7.72
Cyclopent-3-en-1-ylidene (C2v)	6	C2v	180	0	2.69	0	0	0	0	67.7541	0	-193.991	-121731	-193.901	-121675	233.758	55.8694	-193.816	-121622	4.7558	1.13666	0.888728	0.888728	0.592486	-121618	283.483	67.7541	0.0677541	-121638		-8.02	0	-8.02
TS_Cyclopent-3-en-1-ylidene (C2v) [1,2]CH BIR (n/c = 551i/cm)	TS(6/7)	C1	174.71	5.29	2.56	2.80057	2.27786	1.61445	1.62846	68.9741	1.26469	-193.986	-121728	-193.898	-121673	230.851	55.1747	-193.814	-121620	4.8144	1.15067	0.888728	0.888728	0.592486	-121616	288.588	68.9741	0.0689741	-121637		-8	0.91	-8.91
Cyclopenta-1,3-diene	7	C2v	180	0	0.47	-71.1658	-73.514	-71.0518	-71.3759	65.2309	-70.6236	-194.104	-121802	-194.018	-121748	244.545	58.4477	-193.929	-121693	3.3995	0.8125	0.888728	0.888728	0.592486	-121689	272.926	65.2309	0.0652309	-121709		-8.17	1.34	-9.51
