# Supplementary material for: Quest for 2,3-Secopyramidane: Computations Hint at Elusive Structure during Skattebo̷l Rearrangement of Vinylcyclopropylidene
Source: J Org Chem. 2026 Apr 15;91(16):5699–704. doi: 10.1021/acs.joc.5c03248 (PMC13122649; doi:10.1021/acs.joc.5c03248)
Supplement: Supplementary file 5 [file jo5c03248_si_005.zip]

Archive with 1 entries (1 files):
- SI_Videos_Skattebøl.ppsx
